# Supplementary material for: Awareness of Nuclear Medicine Physicians in Romania Regarding the Diagnostic of Cardiac Amyloidosis—A Survey-Based Study
Source: Diagnostics (Basel). 2022 Feb 21;12(2):556. doi: 10.3390/diagnostics12020556 (PMC8870760; doi:10.3390/diagnostics12020556)
Supplement: Supplementary file 1 [file diagnostics-12-00556-s001.zip]

Archive with 1 entries (1 files):
- diagnostics-1551033-supplementary.pdf
